# Supplementary material for: A human liver cell-based system modeling a clinical prognostic liver signature for therapeutic discovery
Source: Nat Commun. 2021 Sep 17;12:5525. doi: 10.1038/s41467-021-25468-9 (PMC8448834; doi:10.1038/s41467-021-25468-9)
Supplement: Supplementary file 4 — Supplementary Data 1 [file 41467_2021_25468_MOESM4_ESM.xlsx]

## Sheet: 186 gene signature
Poor-prognosis genes
Gene ID	Gene Symbol	Description
3983	ABLIM1	actin binding LIM protein 1
10097	ACTR2	ARP2 actin-related protein 2 homolog (yeast)
120	ADD3	adducin 3 (gamma)
165	AEBP1	AE binding protein 1
11214	AKAP13	A kinase (PRKA) anchor protein 13
301	ANXA1	annexin A1
306	ANXA3	annexin A3
162	AP1B1	adaptor-related protein complex 1, beta 1 subunit
496	ATP4B	ATPase, H+/K+ exchanging, beta polypeptide
596	BCL2	B-cell CLL/lymphoma 2
8030	CCDC6	coiled-coil domain containing 6
6363	CCL19	chemokine (C-C motif) ligand 19
6366	CCL21	chemokine (C-C motif) lignad 21
962	CD48	CD48 molecule
10523	CHERP	calcium homeostasis endoplasmic reticulum protein
22856	CHSY1	carbohydrate (chondroitin) synthase 1
1307	COL16A1	collagen, type XVI, alpha 1
1282	COL4A1	collagen, type IV, alpha 1
1293	COL6A3	collagen, type VI, alphae 3
1359	CPA3	carboxypeptidase A3 (mast cell)
1501	CTNND2	catenin (cadherin-associated protein), delta 2 (neural plakophilin-related arm-repeat protein)
7852	CXCR4	chemokine (C-X-C motif) receptor 4
1601	DAB2	disabled homolog 2, mitogen-responsive phosphoprotein (Drosophila)
780	DDR1	discoidin domain receptor family, member 1
1847	DUSP5	dual specificity phosphatase 5
9170	EDG4	endothelial differentiation lysophosphatidic acid G-protein-coupled
1950	EGF	epidermal growth factor (beta-urogast)
54898	ELOVL2	elongation of very long chain fatty acids (FEN1/Elo2, SUR4/Elo3, yeast)-transcription factor 4
2013	EMP2	epithelial membrane protein 2
2043	EPHA4	EPH receptor A4
9852	EPM2AIP1	EPM2A (laforin) interacting protein 1
2200	FBN1	fibrillin 1
11259	FILIP1L	filamin A interacting protein 1-like
2326	FMO1	flavin containing monooxygenase 1
2488	FSHB	follicle stimulating hormone beta polypeptide
2629	GBA	glucosidase, beta; acid (includes glucosylceramidase)
2877	GPX2	glutathione peroxidase 2 (gastrointestinal)
9734	HDAC9	histone deacetylase 9											2.67
10362	HMG20B	high-mobility group 20B
22858	ICK	intestinal cell (MAK-like) kinase
8870	IER3	immediate early response 3
10437	IFI30	interferon gamma-inducible protein 30
3489	IGFBP6	insulin-like growth factor binding protein 6
8826	IQGAP1	IQ motif containing GTPase ctivating protein 1
3680	ITGA9	integrin, alpha 9
3855	KRT7	keratin 7
4017	LOXL2	lysyl oxidase-like 2
4026	LPP	LIM domain containing preferred translocation partner in lipoma
4316	MMP7	matrix metallopeptidase 7 (matrilysin, uterine)
23397	NCAPH	non-SMC condensin I complex, subunit H
4791	NFKB2	nuclear factor of kappa light polypeptide gene enhancer in B-cells 2
51406	NOL7	nucleolar protein 7, 27kDa
4843	NOS2A	nitric oxide synthase 2A (inducible, hepatocytes)
4922	NTS	neurotensin
5420	PODXL	podocalyxin-like
5593	PRKG2	protein kinase, cGMP-dependent type II
5698	PSMB9	proteasome (prosome, macropain) subunit, beta type 9 (large multifunctional peptidase 2)
23029	RBM34	RNA binding motif protein 34
6035	RNASE1	ribonuclease, Rnase A family 1 (pancreatic)
5055	SERPINB2	serpin peptidase inhibitor, clade B (ovalbumin), member 2
5271	SERPINB8	serpin peptidase inhibitor clade B (ovalbumin), member 8
6456	SH3GL2	SH3-domain GFB2-like 2
6558	SLC12A2	solute carrier family 12 (sodium/potassium/chloride transporters), member
6541	SLC7A1	solute carrier family 7 (cationic amino acid transporter, y+ system)
6586	SLIT3	slit homolog 3 (Drosophila)
6672	SP100	SP100 nuclear antigen
6925	TCF4	transcription factor 4
7004	TEAD4	TEA domain family member 4
7041	TGFB1I1	transforming growth factor beta 1 induced transcript 1
10188	TNK2	tyrosine kinase, non-receptor, 2
7204	TRIO	triple functional domain (PTPRF interacting)
9819	TSC22D2	TSC22 domain family, member 2
7456	WIPF1	WAS/WASL interacting protein family, member 1
Good-prognosis genes
16	AARS	alanyl-tRNA synthetase
10965	ACOT2	acyl-CoA thioesterase 2
6296	ACSM3	acyl-CoA synthetase medium-chair family member 3
128	ADH5	alcohol dehydrogenase 5 (class III), chi polypeptide
130	ADH6	alcohol dehydrogenase 6 (class V)
151	ADRA2B	adrenergic, alpha-2B- receptor
10327	AKR1A1	aldo-keto reductase family 1, member A1 (aldehyde reductase)
6718	AKR1D1	aldo-keto reductase family 1, member D1 (delta 4-3 ketosteroid-5-beta)
211	ALAS1	aminolevulinate, delta-synthase 1
223	ALDH9A1	aldehyde dehydrogenase 0 family, member A1
157567	ANKRD46	ankyrin repeat domain 46
316	AOX1	aldehyde oxidase 1
367	AR	androgen receptor (dihydrotestosterone receptor, testicular feminization; spinal and bulbar muscular atrophy; Kennedy disease)
378	ARF4	ADP-ribosylation factor 4
417	ART1	ADP-ribosyltransferase 1
27163	ASAHL	N-acylsphingosine amidohydrolase (acid ceramidase)-like
27032	ATP2C1	ATPase, Ca++ transporting, type 2C, member 1
513	ATP5D	ATP synthase, H+ transporting, mitochondria F1 complex, delta subunit
10159	ATP6AP2	ATPase, H+ transporting, lysosomal accessory protein 2
10458	BAIAP2	BAI1-associated protein 2
25874	BRP44	brain protein 44
725	C4BPB	complement component 4 binding protein, beta
727	C5	complement component 5
732	C8B	complement 8, beta polypeptide
735	C9	complement component 9
799	CALCR	calcitonin receptor
10694	CCT8	chaperonin containing TCP1, subunit 8 (theta)
1369	CPN1	carboxypeptidase N, polypeptide 1
1371	CPOX	coproporphyrinogen oxidase
1385	CREB1	cAMP responsive element binding protein 1
1486	CTBS	chitobiase, di-N-acetyl-
23316	CUTL2	cut-like 2 (Drosophila)
1528	CYB5A	cytochrome b5 type A (microsomal)
1555	CYP2B6	cytochrome P450, family 2, subfamily B, polypeptide 6
1603	DAD1	defender against cell death 1
22839	DLGAP4	discs, large (Drosophila) homolog-associated protein 4
9732	DOCK4	dedicator of cytokinesis 4
667	DST	dystonin
1967	EIF2B1	eukaryotic translation initiation factor 2B, subunit 1 alpha, 26kDa
2010	EMD	emerin (Emery-Dreifuss dystrophy)
2073	ERCC5	excision repair cross-complementing rodent repair deficiency, complementation group 5
2158	F9	coagulation factor IX (plasma thromboplastic component, Chistmas disease, hemophilia B)
116496	FAM129A	family with sequence similarity 129, member A
2642	GCGR	glucagon receptor
2646	GCKR	glucokinase (hexokinase 4) regulator
2677	GGCX	gamma-glutamyl carboxylase
2690	GHR	growth hormone receptor
2705	GJB1	gap junction protein, beta 1, 32kDa
2868	GRK4	G protein-coupled receptor kinase 4
2915	GRM5	glutamate receptor, metabotropic 5
2944	GSTM1	glutathione S-transferase M1
23498	HAAO	3-hydroxyanthranilate 3,4-dioxygenase
3026	HABP2	hyaluronan binding protein 2
3155	HMGCL	3-hydroxymethyl-3-methylglutaryl-Coenzyme A lyase (hydroxymethylglutaricaciduria)
3156	HMGCR	3-hydroxy-3-methylglutaryl-Coenzyme A reductase
11145	HRASLS3	HRAS-like suppressor 3
3336	HSPE1	heat shock 10kDa protein 1 (chaperonin 10)
3479	IGF1	insulin-like growth factor 1 (somatomedin C)
3612	IMPA1	inositol(myo)-1(or 4)-monophosphatase 1
3642	INSM1	insulinoma-associated 1
3760	KCNJ3	potassium inwardly-rectifying channel, subfamilu J, member 3
3990	LIPC	lipase, hepatic
51237	MGC29506	NA
2956	MSH6	mutS homolog 6 (E. coli)
79731	NARS2	asparaginyl-tRNA synthetase 2, mitochondria (putative)
29937	NENF	neuron derived neutrophic factor
5105	PCK1	phosphoenolpyruvate carboxykinase 1 (soluble)
5833	PCYT2	phosphate cytidylyltransferase 2, ethanolamine
5207	PFKFB1	6-phosphofructo-2-kinase/fructose-2,6-biphosphatase 1
10026	PIGK	phosphatidylinositol glycan anchor biosynthesis class K
5313	PKLR	pyruvate kinase, liver and RBC
5331	PLCB3	phospholipase C, beta 3 (phosphatidylinositol-specific)
5336	PLCG2	phospholipase C, gamma 2 (phosphatidylinositol-specific)
5340	PLG	plasminogen
5372	PMM1	phosphomannomutase 1
5442	POLRMT	polymerase (RNA) mitochondria (DNA directed)
5446	PON3	paraoxonase 3
5502	PPP1R1A	protein phosphatse 1, regulatory (inhibitor) submunit 1A
5627	PROS1	protein S (alpha)
5691	PSMB3	proteasome (promosome, macropain) subunit, beta type, 3
26469	PTPN18	protein tyrosine phosphatase, non-receptor type 19 (brain-derived)
5771	PTPN2	protein tyrosine phosphatase, non-receptor type 2
5893	RAD52	RAD52 homolog (S. cerevisiae)
5982	RFC2	replication factor C (activator 1) 2, 40kDa
6018	RLF	rearranged L-myc fusion
9252	RPS6KA5	ribosomal protein S6 kinase, 90 kDa, polypeptide 5
6240	RRM1	ribonucleotide reductase M1 polypeptide
6309	SC5DL	sterol-C5-desaturase (ERG3 delta-5-desaturase homolog, S. cerevisiae)
6447	SCG5	secretogranin V (7B2 protein)
6391	SDHC	succinate dehydrogensase complex, subunit C, integral membrane protein
8991	SELENBP1	selenium binding protein 1
6427	SFRS2	splicing factor, arginine/serin-rich 2
2542	SLC37A4	solute carrier family 37 (glucose-6-phosphate transporter), member 4
8671	SLC4A4	solute carrier family 4, sodium bicarbonate cotransporter member 4
29887	SNX10	sorting nexin 10
6721	SREBF2	sterol regulatory element binding transcription factor 2
6744	SSFA2	sperm specific antigen 2
8802	SUCLG1	succinate-CoA ligase, GDP-forming, alpha subunit
9013	TAF1C	TATA box binding protein (TBP)-associated factor, RNA polymerase I, C, 1110kDa
6999	TDO2	tryptophan 2,3-dioxygenase
1678	TIMM8A	translocase of inner mitochondria membrane 8 homolog A (yeast)
7108	TM7SF2	transmembrane 7 superfamily member 2
27346	TMEM97	transmembrane protein 97
7189	TRAF6	TNF receptor-associated factor 6
7276	TTR	transthyretin (prealbumin, amyloidosis type I)
25828	TXN2	thioredoxin 2
9097	USP14	ubiquitin specific peptidase 14 (tRNA-guanine transglycosylase)
27072	VPS41	vacuolar protein sorting 41 homolog (S. cerevisiae)
80344	WDR23	WD repeat domain 23
7507	XPA	xeroderma pigmentosum, complementation group A
7709	ZBTB17	zinc finger and BTB domain containing 17
10444	ZER1	zer-1 homolog (C. elegans)
7739	ZNF185	zinc finger protein 185 (LIM domain)
Housekeeping genes
506	ATP5B	ATP synthase F1 subunit beta
7917	BAT3	BAG cochaperone 6
1351	COX8A	cytochrome c oxidase subunit 8A
3094	HINT1	histidine triad nucleotide binding protein 1
3181	HNRNPA2B1	heterogeneous nuclear ribonucleoprotein A2/B1
4695	NDUFA2	NADH:ubiquinone oxidoreductase subunit A2
