# Supplementary material for: A human liver cell-based system modeling a clinical prognostic liver signature for therapeutic discovery
Source: Nat Commun. 2021 Sep 17;12:5525. doi: 10.1038/s41467-021-25468-9 (PMC8448834; doi:10.1038/s41467-021-25468-9)
Supplement: Supplementary file 5 — Supplementary Data 2 [file 41467_2021_25468_MOESM5_ESM.xlsx]

## Sheet: Bandiera et al. 2015 
Supplementary Table 1. Gene sets modulated by persistent HCV Jc1 infection in hepatocyte-like cells (Gene Set Enrichment Analysis).
Huh7.5.1dif cells were infected as described in Fig. 1. Gene expression profiles of uninfected (Control) and HCV Jc1-infected hepatocyte-like cells were analyzed by GSEA as described in Methods. The molecular pathway gene sets were retrieved from Molecular Signature Database (MSigDB, www.broadinstitute.org/msigdb). Gene sets were with FDR <0.25 or top 20 are shown. NES: normalized enrichment scor…
Gene set database	Enriched in	Gene set	NES	p-value	FDR
Biocarta	HCV Jc1-infected	41BB_PATHWAY	1.77	0	0.078
(Curated pathway database)		WNT_PATHWAY	1.77	0.002	0.039
		GSK3_PATHWAY	1.76	0	0.029
		IL1R_PATHWAY	1.75	0	0.028
		AKT_PATHWAY	1.71	0.006	0.047
		CELLCYCLE_PATHWAY	1.66	0.004	0.096
		TOLL_PATHWAY	1.64	0.004	0.104
		IL6_PATHWAY	1.63	0.007	0.101
		P53HYPOXIA_PATHWAY	1.62	0.006	0.106
		MAPK_PATHWAY	1.61	0.005	0.115
		IGF1_PATHWAY	1.59	0.017	0.129
		CD40_PATHWAY	1.58	0.018	0.138
		IL12_PATHWAY	1.56	0.009	0.148
		INSULIN_PATHWAY	1.56	0.016	0.138
		INFLAM_PATHWAY	1.55	0.018	0.148
		RACCYCD_PATHWAY	1.54	0.015	0.155
		TID_PATHWAY	1.52	0.023	0.186
		GLEEVEC_PATHWAY	1.51	0.031	0.19
		IL2_PATHWAY	1.5	0.037	0.197
		CYTOKINE_PATHWAY	1.49	0.042	0.201
	Control	TOB1_PATHWAY	-1.79	0	0.027
		INTRINSIC_PATHWAY	-1.74	0.005	0.031
		AMI_PATHWAY	-1.57	0.033	0.199
Kyoto Encyclopedia of Genes and Genomes (KEGG)	HCV Jc1-infected	NOD_LIKE_RECEPTOR_SIGNALING_PATHWAY	2.03	0	0
(Curated pathway database)		RIG_I_LIKE_RECEPTOR_SIGNALING_PATHWAY	1.92	0	0.002
		TYPE_I_DIABETES_MELLITUS	1.88	0	0.002
		CELL_CYCLE	1.83	0	0.003
		ANTIGEN_PROCESSING_AND_PRESENTATION	1.83	0	0.003
		EPITHELIAL_CELL_SIGNALING_IN_HELICOBACTER_PYLORI_INFECTION	1.82	0	0.004
		CHEMOKINE_SIGNALING_PATHWAY	1.78	0	0.004
		DNA_REPLICATION	1.77	0	0.006
		AMINOACYL_TRNA_BIOSYNTHESIS	1.75	0	0.007
		AMINO_SUGAR_AND_NUCLEOTIDE_SUGAR_METABOLISM	1.74	0.002	0.008
		GRAFT_VERSUS_HOST_DISEASE	1.73	0	0.01
		VIBRIO_CHOLERAE_INFECTION	1.72	0.002	0.01
		ALLOGRAFT_REJECTION	1.7	0	0.013
		PROTEASOME	1.69	0	0.014
		RNA_DEGRADATION	1.67	0.002	0.017
		TOLL_LIKE_RECEPTOR_SIGNALING_PATHWAY	1.65	0.002	0.022
		PROSTATE_CANCER	1.64	0.004	0.024
		LYSOSOME	1.64	0	0.023
		AUTOIMMUNE_THYROID_DISEASE	1.64	0.002	0.022
		CARDIAC_MUSCLE_CONTRACTION	1.62	0.002	0.025
	Control	DRUG_METABOLISM_CYTOCHROME_P450	-2.12	0	0
		COMPLEMENT_AND_COAGULATION_CASCADES	-2.11	0	0
		METABOLISM_OF_XENOBIOTICS_BY_CYTOCHROME_P450	-2.02	0	0
		FATTY_ACID_METABOLISM	-1.98	0	0
		RETINOL_METABOLISM	-1.98	0	0
		VALINE_LEUCINE_AND_ISOLEUCINE_DEGRADATION	-1.96	0	0
		TERPENOID_BACKBONE_BIOSYNTHESIS	-1.94	0	0
		STEROID_BIOSYNTHESIS	-1.93	0	0
		SYSTEMIC_LUPUS_ERYTHEMATOSUS	-1.88	0	0.001
		PROPANOATE_METABOLISM	-1.82	0	0.001
		PEROXISOME	-1.79	0	0.002
		BUTANOATE_METABOLISM	-1.76	0	0.003
		TRYPTOPHAN_METABOLISM	-1.72	0.002	0.005
		GLYCINE_SERINE_AND_THREONINE_METABOLISM	-1.71	0.006	0.005
		GLUTATHIONE_METABOLISM	-1.63	0.002	0.018
		PRIMARY_BILE_ACID_BIOSYNTHESIS	-1.62	0.013	0.017
		TYROSINE_METABOLISM	-1.6	0.004	0.023
		STEROID_HORMONE_BIOSYNTHESIS	-1.59	0.011	0.022
		BIOSYNTHESIS_OF_UNSATURATED_FATTY_ACIDS	-1.59	0.016	0.022
		ASCORBATE_AND_ALDARATE_METABOLISM	-1.55	0.021	0.032
Reactome	HCV Jc1-infected	DNA_REPLICATION	2.13	0	0
(Curated pathway database)		MITOTIC_M_M_G1_PHASES	2.11	0	0
		CHEMOKINE_RECEPTORS_BIND_CHEMOKINES	2.1	0	0
		CELL_CYCLE_MITOTIC	2.07	0	0
		S_PHASE	2.05	0	0
		MITOTIC_G1_G1_S_PHASES	2.02	0	0
		G1_S_TRANSITION	2	0	0
		MITOTIC_PROMETAPHASE	1.97	0	0
		CELL_CYCLE_CHECKPOINTS	1.95	0	0
		SYNTHESIS_OF_DNA	1.95	0	0
		G2_M_CHECKPOINTS	1.94	0	0
		INTERFERON_ALPHA_BETA_SIGNALING	1.93	0	0
		ACTIVATION_OF_ATR_IN_RESPONSE_TO_REPLICATION_STRESS	1.92	0	0
		CYTOSOLIC_TRNA_AMINOACYLATION	1.91	0	0
		M_G1_TRANSITION	1.89	0	0
		FORMATION_OF_TUBULIN_FOLDING_INTERMEDIATES_BY_CCT_TRIC	1.88	0	0.001
		ER_PHAGOSOME_PATHWAY	1.84	0	0.002
		RIG_I_MDA5_MEDIATED_INDUCTION_OF_IFN_ALPHA_BETA_PATHWAYS	1.84	0	0.002
		APC_C_CDH1_MEDIATED_DEGRADATION_OF_CDC20_AND_OTHER_APC_C_CDH1_TARGETED_PROTEINS_IN_LATE_MITOSIS_EARLY_G1	1.83	0	0.002
		ACTIVATION_OF_THE_PRE_REPLICATIVE_COMPLEX	1.83	0	0.002
	Control	CHOLESTEROL_BIOSYNTHESIS	-2.16	0	0
		MEIOTIC_SYNAPSIS	-1.92	0	0.004
		HDL_MEDIATED_LIPID_TRANSPORT	-1.92	0	0.003
		BIOLOGICAL_OXIDATIONS	-1.92	0	0.002
		RNA_POL_I_PROMOTER_OPENING	-1.9	0	0.002
		PACKAGING_OF_TELOMERE_ENDS	-1.9	0	0.002
		PHASE1_FUNCTIONALIZATION_OF_COMPOUNDS	-1.89	0	0.002
		LIPOPROTEIN_METABOLISM	-1.85	0	0.004
		METABOLISM_OF_LIPIDS_AND_LIPOPROTEINS	-1.84	0	0.004
		FORMATION_OF_FIBRIN_CLOT_CLOTTING_CASCADE	-1.83	0.002	0.004
		AMYLOIDS	-1.8	0	0.006
		INTRINSIC_PATHWAY	-1.72	0.002	0.024
		LIPID_DIGESTION_MOBILIZATION_AND_TRANSPORT	-1.71	0	0.024
		RNA_POL_I_TRANSCRIPTION	-1.67	0	0.041
		MEIOTIC_RECOMBINATION	-1.67	0	0.039
		MEIOSIS	-1.65	0	0.047
		DEPOSITION_OF_NEW_CENPA_CONTAINING_NUCLEOSOMES_AT_THE_CENTROMERE	-1.65	0	0.046
		PHASE_II_CONJUGATION	-1.63	0.002	0.055
		AMINE_DERIVED_HORMONES	-1.61	0.007	0.064
		GLUTATHIONE_CONJUGATION	-1.6	0.013	0.069
Gene Ontology	HCV Jc1-infected	LOCOMOTORY_BEHAVIOR	2.06	0	0
- Biological process		CELL_CYCLE_GO_0007049	1.84	0	0.015
		PROTEIN_FOLDING	1.81	0	0.018
		REGULATION_OF_CYCLIN_DEPENDENT_PROTEIN_KINASE_ACTIVITY	1.81	0	0.013
		BEHAVIOR	1.8	0	0.014
		POSITIVE_REGULATION_OF_PROTEIN_METABOLIC_PROCESS	1.79	0	0.016
		REGULATION_OF_CELL_CYCLE	1.78	0	0.018
		INTERPHASE_OF_MITOTIC_CELL_CYCLE	1.75	0	0.025
		INTERPHASE	1.75	0	0.023
		RRNA_METABOLIC_PROCESS	1.74	0	0.027
		MITOTIC_CELL_CYCLE	1.74	0	0.025
		CELL_CYCLE_PROCESS	1.74	0	0.025
		RESPONSE_TO_BIOTIC_STIMULUS	1.72	0.002	0.03
		G1_S_TRANSITION_OF_MITOTIC_CELL_CYCLE	1.72	0.003	0.028
		SISTER_CHROMATID_SEGREGATION	1.72	0	0.027
		POSITIVE_REGULATION_OF_CELLULAR_PROTEIN_METABOLIC_PROCESS	1.71	0	0.03
		SPHINGOLIPID_METABOLIC_PROCESS	1.71	0.004	0.029
		NEGATIVE_REGULATION_OF_PROGRAMMED_CELL_DEATH	1.71	0	0.028
		NEGATIVE_REGULATION_OF_APOPTOSIS	1.7	0	0.034
		GLYCOLIPID_METABOLIC_PROCESS	1.7	0.004	0.033
	Control	COAGULATION	-2.01	0	0
		HEMOSTASIS	-1.99	0	0
		BLOOD_COAGULATION	-1.99	0	0
		WOUND_HEALING	-1.9	0	0.004
		REGULATION_OF_BODY_FLUID_LEVELS	-1.86	0	0.006
		VITAMIN_METABOLIC_PROCESS	-1.64	0.002	0.174
		NEGATIVE_REGULATION_OF_MULTICELLULAR_ORGANISMAL_PROCESS	-1.6	0.014	0.22
Oncogenic pathway targets	HCV Jc1-infected	HINATA_NFKB_IMMU_INF	1.92	0	0.001
		TGFB_UP.V1_DN	1.82	0	0.002
		RPS14_DN.V1_DN	1.79	0	0.003
		EGFR_UP.V1_UP	1.78	0	0.002
		E2F1_UP.V1_UP	1.77	0	0.002
		CSR_EARLY_UP.V1_UP	1.77	0	0.001
		MTOR_UP.N4.V1_UP	1.77	0	0.001
		BMI1_DN.V1_UP	1.73	0	0.002
		ALK_DN.V1_UP	1.72	0	0.002
		PDGF_ERK_DN.V1_DN	1.69	0	0.004
		ERB2_UP.V1_DN	1.66	0	0.007
		CSR_LATE_UP.V1_UP	1.65	0	0.007
		STK33_NOMO_UP	1.65	0	0.007
		RB_DN.V1_UP	1.65	0.002	0.006
		CYCLIN_D1_KE_.V1_UP	1.64	0	0.006
		CORDENONSI_YAP_CONSERVED_SIGNATURE	1.63	0.002	0.007
		ESC_J1_UP_EARLY.V1_DN	1.62	0	0.007
		BCAT.100_UP.V1_UP	1.62	0.011	0.007
		CAHOY_ASTROGLIAL	1.61	0	0.007
		LTE2_UP.V1_DN	1.61	0.002	0.006
	Control	CSR_LATE_UP.V1_DN	-1.93	0	0
		BCAT.100_UP.V1_DN	-1.54	0.022	0.071
		KRAS.AMP.LUNG_UP.V1_UP	-1.53	0	0.059
		RELA_DN.V1_DN	-1.51	0.007	0.057
		MTOR_UP.V1_UP	-1.49	0.007	0.054
		JAK2_DN.V1_DN	-1.4	0.012	0.127
		MTOR_UP.N4.V1_DN	-1.37	0.01	0.139
		PRC2_EDD_UP.V1_DN	-1.36	0.012	0.147
		PTEN_DN.V1_DN	-1.34	0.007	0.149
		BRCA1_DN.V1_UP	-1.32	0.043	0.172
		ATM_DN.V1_UP	-1.32	0.047	0.157
		IL2_UP.V1_DN	-1.27	0.041	0.222
		AKT_UP.V1_UP	-1.27	0.042	0.206
		NFE2L2.V2	-1.25	0.01	0.23
		BCAT_GDS748_DN	-1.25	0.126	0.225
		KRAS.LUNG_UP.V1_DN	-1.24	0.071	0.225
		KRAS.PROSTATE_UP.V1_DN	-1.23	0.083	0.245
		KRAS.300_UP.V1_UP	-1.21	0.081	0.257
		P53_DN.V2_DN	-1.21	0.113	0.26
		BMI1_DN.V1_DN	-1.2	0.123	0.261
Transcription factor targets	HCV Jc1-infected	KTGGYRSGAA_UNKNOWN	1.79	0	0.007
		V$NFKAPPAB_01	1.78	0	0.009
		V$AP1_Q6_01	1.74	0	0.012
		V$E2F1_Q6	1.71	0	0.018
		YRTCANNRCGC_UNKNOWN	1.69	0.002	0.021
		V$E2F_03	1.69	0	0.017
		V$NFKAPPAB65_01	1.69	0	0.015
		TGASTMAGC_V$NFE2_01	1.68	0	0.014
		GGARNTKYCCA_UNKNOWN	1.68	0.004	0.013
		V$E2F_Q4_01	1.67	0.002	0.013
		V$E2F_Q3_01	1.67	0	0.012
		V$NFKB_C	1.66	0	0.013
		V$E2F_Q6_01	1.66	0	0.013
		V$E2F_Q4	1.65	0	0.013
		V$E2F1_Q4_01	1.65	0	0.013
		V$CREL_01	1.65	0	0.012
		V$E2F_Q6	1.64	0	0.012
		TTCNRGNNNNTTC_V$HSF_Q6	1.64	0.002	0.012
		V$E2F4DP1_01	1.63	0	0.012
		V$NRF2_Q4	1.62	0	0.014
	Control	KRCTCNNNNMANAGC_UNKNOWN	-2.09	0	0
		ACAWNRNSRCGG_UNKNOWN	-1.72	0.002	0.012
		TTTNNANAGCYR_UNKNOWN	-1.66	0	0.019
		GGCNNMSMYNTTG_UNKNOWN	-1.65	0	0.017
		RGTTAMWNATT_V$HNF1_01	-1.64	0.004	0.016
		V$HNF1_Q6	-1.58	0	0.028
		V$EVI1_01	-1.54	0.023	0.046
		V$EVI1_03	-1.51	0.004	0.054
		V$HNF1_01	-1.49	0	0.063
		V$SRY_01	-1.48	0.002	0.057
		V$TBP_01	-1.42	0	0.109
		V$HNF4ALPHA_Q6	-1.37	0.005	0.175
		V$PR_Q2	-1.36	0.002	0.192
		V$HNF1_C	-1.35	0.013	0.182
		V$FOXO1_02	-1.34	0.01	0.194
		ATCMNTCCGY_UNKNOWN	-1.32	0.089	0.218
		V$LXR_DR4_Q3	-1.31	0.06	0.238
