# Supplementary material for: A human liver cell-based system modeling a clinical prognostic liver signature for therapeutic discovery
Source: Nat Commun. 2021 Sep 17;12:5525. doi: 10.1038/s41467-021-25468-9 (PMC8448834; doi:10.1038/s41467-021-25468-9)
Supplement: Supplementary file 7 — Source Data [file 41467_2021_25468_MOESM7_ESM.xlsx]

## Sheet: Fig 1c-d, 1g-i
Panels 1c, 1d, 1g, 1i have been generated from data which have been deposited at NCBI Gene Expression Omnibus (GEO) database and are available under the following accession code:
GSE66841 (https://www.ncbi.nlm.nih.gov/geo/query/acc.cgi?acc=GSE66841)
Gene expression profiles of Huh7.5.1 and HepG2 cells infected with HCV, HBV, HDV, and alcohol, and clinical liver tissues treated with various compounds of co-culture with LX2 cells

## Sheet: Fig 1e-f
Panels 1e and 1f have been generated from data which have been deposited at NCBI Gene Expression Omnibus (GEO) database and are available under the following accession code:
GSE81040 (https://www.ncbi.nlm.nih.gov/geo/query/acc.cgi?acc=GSE81040)
High-throughput single-cell RNA-Seq profiling of DMSO-differentiated Huh7.5.1 undergoing or not long-term HCV infection

## Sheet: Fig 1j
Panel 1j has been generated using publicly available dataset available under the following accession code:
GSE115469 (https://www.ncbi.nlm.nih.gov/geo/query/acc.cgi?acc=GSE115469)
Human liver cellular landscape by single cell RNA-seq (MacParland et al., Nature Communications, 2018)

## Sheet: Fig 2
Figure 2 has been generated from data which have been deposited at NCBI Gene Expression Omnibus (GEO) database and are available under the following accession codes:
GSE81801 (https://www.ncbi.nlm.nih.gov/geo/query/acc.cgi?acc=GSE81801)
Prognostic Liver Signature profiles of Jc1-infected Huh7.5.1dif cells treated with various drugs
GSE81040 (https://www.ncbi.nlm.nih.gov/geo/query/acc.cgi?acc=GSE81040)
High-throughput single-cell RNA-Seq profiling of DMSO-differentiated Huh7.5.1 undergoing or not long-term HCV infection

## Sheet: Fig 3b
Histamine	GSE value	Hist versus Mock	Hist + Niza versus Hist		H89	GSE value	HCV versus Mock	HCV + H89 versus HCV
Poor-prognosis genes	NES	1.09	-1.29		Poor-prognosis genes	NES	2.27	-1.13
	FDR	0.35	0.115			FDR	0.003	0.315
	Log10 FDR	0.455932	-0.939302			Log10 FDR	2.52288	-0.501689
Good-prognosis genes	NES	-1.07	1.51		Good-prognosis genes	NES	-1.49	1.07
	FDR	0.37	0.0254			FDR	0.074	0.388
	Log10 FDR	-0.431798	1.59517			Log10 FDR	-1.13077	0.411168
Global status	Log10Good-poor	-0.88773	2.53447		Global status	Log10Good-poor	-3.65365	0.912858
32 gene signature					32 gene signature
Enrichment statistics = weigthed					Enrichment statistics = classic
Metric for ranking genes = tTest					Metric for ranking genes = tTest
Chip platform = Human_Gene_Symbol_with_Remapping_MSigDB.v7.4.chip					Chip platform = Human_Gene_Symbol_with_Remapping_MSigDB.v7.4.chip
NES = normalized enrichment score					NES = normalized enrichment score
FDR = Flase discovery rate. Significant if ≤0.25 according to GSEA					FDR = Flase discovery rate. Significant if ≤0.25 according to GSEA
cAMP	GSE value	cAMP versus Mock
Poor-prognosis genes	NES	1.18
	FDR	0.219
	Log10 FDR	0.659556
Good-prognosis genes	NES	-1.17
	FDR	0.232
	Log10 FDR	-0.634512
Global status	Log10Good-poor	-1.29407
32 gene signature
Enrichment statistics = weigthed
Metric for ranking genes = tTest
Chip platform = Human_Gene_Symbol_with_Remapping_MSigDB.v7.4.chip
NES = normalized enrichment score
FDR = Flase discovery rate. Significant if ≤0.25 according to GSEA

## Sheet: Fig 3b PLS
PLS 32 gene expression (normgene_geomean_scale_log2)
Histamine
Name	Mock_1	Mock_2	Mock_3	Hist_1	Hist_2	Hist_3	HistNiza_1	HistNiza_2	HistNiza_3
ABLIM1	1.08812	1.08812	1.08812	1.06098	1.05659	1.06716	1.0529	1.06295	1.08029
ACSM3	0.475467	0.475467	0.475467	0.459696	0.475753	0.473906	0.487485	0.465619	0.448631
ADRA2B	0.0978734	0.0978734	0.0978734	0.0911301	0.148217	0.0131533	0.0922323	0.181553	0.0943516
ALDH9A1	0.810467	0.810467	0.810467	0.808918	0.786798	0.812693	0.802141	0.803247	0.798161
COL6A3	0.227255	0.227255	0.227255	0.18226	0.217135	0.247271	0.146185	0.0124821	0.188703
EDG4	0.408125	0.408125	0.408125	0.438095	0.428762	0.413425	0.433532	0.461822	0.426805
EGF	0.252999	0.252999	0.252999	0.380006	0.323508	0.317767	0.3413	0.363106	0.368621
EPHA4	0.0978734	0.0978734	0.0978734	0.144438	0.187029	0.191315	0.0922323	0.143877	0.188703
FMO1	0.585017	0.585017	0.585017	0.610612	0.561088	0.539877	0.559489	0.568877	0.574362
FSHB	0.227255	0.227255	0.227255	0.255835	0.217135	0.0956575	0.214157	0.287755	0.264878
GPX2	0.505998	0.505998	0.505998	0.494496	0.490759	0.51249	0.48048	0.489496	0.483956
IMPA1	0.875521	0.875521	0.875521	0.872275	0.858224	0.857092	0.85448	0.863085	0.868466
ITGA9	0.408125	0.408125	0.408125	0.442708	0.46329	0.398885	0.405113	0.472896	0.407781
MMP7	0.155126	0.155126	0.155126	0.18226	0.0935147	0.0131533	0.0126823	0.181553	0.149544
NCAPH	0.946327	0.946327	0.946327	0.909621	0.903352	0.906037	0.889973	0.894166	0.885367
NOS2A	0.252999	0.252999	0.252999	0.235568	0.0128586	0.286973	0.146185	0.27233	0.149544
NTS	0.552383	0.552383	0.552383	0.55667	0.56318	0.580267	0.57626	0.572235	0.524084
PFKFB1	0.155126	0.155126	0.155126	0.211598	0.0935147	0.151614	0.146185	0.143877	0.264878
PKLR	0.155126	0.155126	0.155126	0.0125307	0.0935147	0.0956575	0.0126823	0.181553	0.0129737
PPP1R1A	0.788928	0.788928	0.788928	0.753353	0.74969	0.769507	0.766297	0.783012	0.780865
PRKG2	0.0134579	0.0134579	0.0134579	0.211598	0.0128586	0.0956575	0.0126823	0.210777	0.0129737
PSMB3	1.11563	1.11563	1.11563	1.10784	1.10762	1.12064	1.08857	1.08719	1.10173
PTPN2	0.945457	0.945457	0.945457	0.914973	0.91863	0.906037	0.910224	0.907637	0.908717
RBM34	0.898469	0.898469	0.898469	0.872275	0.861447	0.877889	0.872842	0.879624	0.872332
RLF	0.734813	0.734813	0.734813	0.731079	0.735995	0.721917	0.715865	0.744783	0.723905
RPS6KA5	0.227255	0.227255	0.227255	0.337221	0.262529	0.22211	0.292369	0.398719	0.338247
SERPINB2	0.0978734	0.0978734	0.0978734	0.0125307	0.0128586	0.151614	0.0126823	0.0124821	0.0129737
SH3GL2	0.325128	0.325128	0.325128	0.288876	0.323508	0.303227	0.330649	0.345618	0.264878
SP100	0.50202	0.50202	0.50202	0.558562	0.533075	0.505589	0.537981	0.556395	0.502132
TMEM97	1.07005	1.07005	1.07005	1.03187	1.01436	1.02726	1.02015	1.02549	1.00985
TRIO	0.919048	0.919048	0.919048	0.911941	0.885551	0.898446	0.879997	0.904921	0.922732
TTR	0.890198	0.890198	0.890198	0.902542	0.8986	0.914335	0.886617	0.906867	0.90149
cAMP
Name	Description	CTP-cAMP 100 1	CTP-cAMP 100 2	mock 1	mock 2
ABLIM1	signature	0.96896	0.963735	0.98723	0.998453
ACSM3	signature	0.383375	0.407785	0.426071	0.472322
ADRA2B	signature	0.233293	0.375929	0.324549	0.386811
ALDH9A1	signature	0.774113	0.780901	0.791554	0.801104
COL6A3	signature	0.1805	0.0831045	0.0120598	0.0855103
EDG4	signature	0.368894	0.332418	0.350822	0.375589
EGF	signature	0.361	0.385926	0.13901	0.284059
EPHA4	signature	0.09025	0.192963	0.263116	0.135531
FMO1	signature	0.0124097	0.287494	0.695049	0.698613
FSHB	signature	0.143043	0.0831045	0.24622	0.0855103
GPX2	signature	0.516945	0.540827	0.438527	0.45508
IMPA1	signature	0.860031	0.852141	0.811509	0.821842
ITGA9	signature	0.233293	0.359172	0.426071	0.438607
MMP7	signature	0.299804	0.249314	0.0120598	0.256531
NCAPH	signature	0.935363	0.931151	0.91118	0.918866
NOS2A	signature	0.0124097	0.214822	0.175411	0.221041
NTS	signature	1.16252	1.14088	0.497502	0.509145
PFKFB1	signature	0.1805	0.263435	0.324549	0.221041
PKLR	signature	0.209554	0.192963	0.226715	0.171021
PPP1R1A	signature	0.524114	0.570959	0.85759	0.869634
PRKG2	signature	0.0124097	0.192963	0.0120598	0.011758
PSMB3	signature	1.13312	1.11906	1.0993	1.09972
PTPN2	signature	0.877637	0.880824	0.865955	0.867582
RBM34	signature	0.828935	0.835188	0.817584	0.822785
RLF	signature	0.747758	0.771659	0.754909	0.776618
RPS6KA5	signature	0.286086	0.249314	0.24622	0.295817
SERPINB2	signature	0.0124097	0.214822	0.0877054	0.135531
SH3GL2	signature	0.253364	0.276067	0.263116	0.284059
SP100	signature	0.433864	0.422791	0.396741	0.474975
TMEM97	signature	1.02787	1.02359	1.06118	1.06152
TRIO	signature	0.775806	0.801598	0.827833	0.829191
TTR	signature	0.977954	0.975559	1.02147	1.01095
H89
Name	Description	H89.1	H89.2	H89.3	HCV.1	HCV.2	HCV.3	Mock_1	Mock_2	Mock_3
ABLIM1	signature	0.948716	0.93622	0.950628	0.94927	0.94513	0.946428	0.917301	0.933602	0.93946
ACSM3	signature	0.534647	0.519941	0.525647	0.560187	0.588268	0.590599	0.724486	0.730556	0.740081
ADRA2B	signature	0.239508	0.228473	0.13686	0.269668	0.0891327	0.137251	0.191032	0.310303	0.223135
ALDH9A1	signature	0.816122	0.812684	0.810087	0.793022	0.792278	0.809943	0.785524	0.806518	0.81404
COL6A3	signature	0.27044	0.205225	0.27372	0.197528	0.141272	0.173192	0.0131338	0.231865	0.20043
EDG4	signature	0.430359	0.394149	0.423705	0.384822	0.40867	0.397039	0.363664	0.387667	0.474059
EGF	signature	0.341257	0.228473	0.242412	0.347723	0.308349	0.287665	0.268148	0.284335	0.352831
EPHA4	signature	0.239508	0.316859	0.223209	0.197528	0.282544	0.201069	0.221781	0.231865	0.0863204
FMO1	signature	0.70765	0.674325	0.685828	0.510424	0.474358	0.502893	0.621599	0.631865	0.638847
FSHB	signature	0.385925	0.394149	0.337356	0.323894	0.32983	0.274502	0.317298	0.310303	0.273629
GPX2	signature	0.374728	0.265157	0.360069	0.347723	0.33936	0.310443	0.246905	0.251813	0.258961
IMPA1	signature	0.838616	0.823924	0.839702	0.840332	0.833081	0.827055	0.800779	0.825628	0.831053
ITGA9	signature	0.414455	0.336515	0.431745	0.340283	0.391499	0.397039	0.317298	0.231865	0.28675
MMP7	signature	0.239508	0.24813	0.259047	0.304975	0.20696	0.201069	0.191032	0.208271	0.242332
NCAPH	signature	0.838751	0.829575	0.830538	0.903079	0.894674	0.904763	0.805643	0.826502	0.835991
NOS2A	signature	0.305849	0.265157	0.242412	0.197528	0.267398	0.201069	0.286548	0.310303	0.29862
NTS	signature	0.569254	0.563461	0.542738	0.631757	0.603267	0.609065	0.620076	0.663841	0.673934
PFKFB1	signature	0.315701	0.305764	0.298719	0.219904	0.20696	0.274502	0.246905	0.269093	0.345282
PKLR	signature	0.255943	0.0883856	0.242412	0.0116975	0.0891327	0.137251	0.246905	0.231865	0.28675
PPP1R1A	signature	1.03736	1.03097	1.00775	0.884446	0.907141	0.898623	0.891253	0.935305	0.925376
PRKG2	signature	0.011731	0.0121533	0.086349	0.0850706	0.0122561	0.137251	0.0131338	0.0123337	0.136815
PSMB3	signature	1.0493	1.04641	1.04079	1.07414	1.07288	1.0724	1.02846	1.04766	1.03302
PTPN2	signature	0.894934	0.889816	0.902096	0.889179	0.888278	0.885877	0.835913	0.84812	0.851881
RBM34	signature	0.869759	0.851257	0.844752	0.851304	0.860544	0.855265	0.783669	0.823639	0.830579
RLF	signature	0.767829	0.755763	0.755687	0.753289	0.745713	0.75432	0.776969	0.791435	0.794753
RPS6KA5	signature	0.380453	0.41045	0.385068	0.340283	0.308349	0.367853	0.382064	0.35879	0.427648
SERPINB2	signature	0.0853143	0.140088	0.0118733	0.170141	0.141272	0.0865958	0.191032	0.0123337	0.0118694
SH3GL2	signature	0.385925	0.353542	0.328761	0.354738	0.403198	0.411753	0.390419	0.341511	0.328652
SP100	signature	0.537803	0.482535	0.523801	0.42913	0.397481	0.424916	0.45918	0.483678	0.479474
TMEM97	signature	1.23724	1.2248	1.21482	1.07322	1.07962	1.07552	1.04085	1.04727	1.03527
TRIO	signature	0.845584	0.816542	0.846716	0.806107	0.785882	0.804477	0.783201	0.797299	0.817949
TTR	signature	0.960316	0.941953	0.954085	0.927792	0.907141	0.912647	0.969828	0.950202	0.950071

## Sheet: Fig 3c
	cAMP quantification (% vs Mock)
	Mock	HCV	HCV + Niza
Exp 1	103.355	127.618	66.2343
	96.6455	93.5832	83.8705
Exp 2	94.9394	180.641	154.212
	94.4617	146.113	79.0103
	110.599	183.042	107.26
Normality Shapiro-Wilk test: Passed normality test (alpha=0.05) ? YES
Unpaired t test HCV vs Mock : p = 0.0270 (*)
Unpaired t test HCV Niza vs HCV : p = 0.0688 (ns)

## Sheet: Fig 3d
	HDC expression (% vs Mock)
	Mock	HCV	HCV + Niza
Exp 1	121.494	211.533	140.53
	78.5063	174.821	185.431
	109.912	102.212	59.9015
Exp 2	90.0877	100.671	122.003
	69.718	275.452	235.217
	111.881	320.263	146.231
	118.401	756.6455685*	274.941
Exp 3	94.9603	195.043
	32.3279	363.598
	59.2212	205.987
Non parametric test
Two-tailed Mann-Whitney U test HCV vs Mock: p = 0.0015 (**)
Two-tailed Mann-Whitney U test HCV Niza vs HCV: p = 0.2991 (ns)
Excluded values

## Sheet: Fig 3e
Full lenght immunoblots

## Sheet: Fig 3f
CREB5	GSE value	sgCTRL versus Mock	sgCREB5.1 versus sgCTRL	sgCREB5.2 versus sgCTRL	sgCREB5.3 versus sgCTRL
Poor-prognosis genes	NES	1.96	-1.51	-1.31	1.39
	FDR	0.013	0.013	0.12	0.014
	Log10 FDR	1.88606	-1.88606	-0.920819	1.85387
Good-prognosis genes	NES	-1.58	1.58	1.17	0.81
	FDR	0.002	0.031	0.23	0.8
	Log10 FDR	-2.69897	1.50864	0.638272	-0.09691
Global status	Log10Good-Poor	-4.58503	3.39469	1.55909	-1.95078
32 gene signature
Enrichment statistics = weigthed
Metric for ranking genes = tTest
Chip platform = Human_Gene_Symbol_with_Remapping_MSigDB.v7.4.chip
NES = normalized enrichment score
FDR = Flase discovery rate. Significant if ≤0.25 according to GSEA

[truncated: 61 more sheets: Fig 3f WB, Fig 3h, Fig 3h patient 1 PLS, Fig 3h patient 2 PLS, Fig 3h patient 3 PLS, Fig 3i, Fig 3j, Fig 3j Patient 2 PLS, Fig 3j Patient 4 PLS, Fig 4c, Fig 4d, Fig 4f, Fig 4g-h, Fig 4j, Fig 4k, Fig 4k WB, Fig 5a, Fig 5b, Fig 5d, Fig 5e …]
